# Supplementary material for: The Impact of Inflammatory Stimuli on Xylosyltransferase-I Regulation in Primary Human Dermal Fibroblasts
Source: Biomedicines. 2022 Jun 19;10(6):1451. doi: 10.3390/biomedicines10061451 (PMC9220250; doi:10.3390/biomedicines10061451)
Supplement: Supplementary file 1 [file biomedicines-10-01451-s001.zip]

Archive with 1 entries (1 files):
- biomedicines-1744484-supplementary.pdf
